# Supplementary material for: Rubroshiraia gen. nov., a second hypocrellin-producing genus in Shiraiaceae (Pleosporales)
Source: MycoKeys. 2019 Aug 28;58:1–26. doi: 10.3897/mycokeys.58.36723 (PMC6726671; doi:10.3897/mycokeys.58.36723)
Supplement: XML Treatment for Shiraiaceae [file mycokeys.58.36723-treatment1.xml]

<!DOCTYPE tp:taxon-treatment
  PUBLIC "-//TaxonX//DTD Taxonomic Treatment Publishing DTD v0 20100105//EN" "tax-treatment-NSO.dtd">
<tp:taxon-treatment xmlns:tp="http://www.plazi.org/taxpub"><tp:treatment-meta><kwd-group><label>Taxon classification</label><kwd><named-content xmlns:xlink="http://www.w3.org/1999/xlink" content-type="kingdom">Fungi</named-content></kwd><kwd><named-content xmlns:xlink="http://www.w3.org/1999/xlink" content-type="order">Pleosporales</named-content></kwd><kwd><named-content xmlns:xlink="http://www.w3.org/1999/xlink" content-type="family">Shiraiaceae</named-content></kwd></kwd-group><mixed-citation publication-type="journal"><person-group><name><surname>Dai</surname><given-names>Dong-Qin</given-names></name><name><surname>Wijayawardene</surname><given-names>Nalin N.</given-names></name><name><surname>Tang</surname><given-names>Li-Zhou</given-names></name><name><surname>Liu</surname><given-names>Chao</given-names></name><name><surname>Han</surname><given-names>Li-Hong</given-names></name><name><surname>Chu</surname><given-names>Hong-Long</given-names></name><name><surname>Wang</surname><given-names>Hai-Bo</given-names></name><name><surname>Liao</surname><given-names>Chun-Fang</given-names></name><name><surname>Yang</surname><given-names>Er-Fu</given-names></name><name><surname>Xu</surname><given-names>Rui-Fang</given-names></name><name><surname>Li</surname><given-names>Yun-Min</given-names></name><name><surname>Hyde</surname><given-names>Kevin D.</given-names></name><name><surname>Bhat</surname><given-names>D. Jayarama</given-names></name><name><surname>Cannon</surname><given-names>Paul F.</given-names></name></person-group><article-title><italic><tp:taxon-name><tp:taxon-name-part taxon-name-part-type="genus" reg="Rubroshiraia">Rubroshiraia</tp:taxon-name-part></tp:taxon-name></italic> gen. nov., a second hypocrellin-producing genus in <tp:taxon-name><tp:taxon-name-part taxon-name-part-type="family">Shiraiaceae</tp:taxon-name-part></tp:taxon-name> (<tp:taxon-name><tp:taxon-name-part taxon-name-part-type="order">Pleosporales</tp:taxon-name-part></tp:taxon-name>)</article-title><source>MycoKeys</source><day>28</day><month>8</month><year>2019</year><volume>58</volume><fpage>1</fpage><lpage>26</lpage><pub-id pub-id-type="doi">10.3897/mycokeys.58.36723</pub-id></mixed-citation></tp:treatment-meta><tp:nomenclature><tp:taxon-name><object-id xmlns:xlink="http://www.w3.org/1999/xlink" content-type="arpha" xlink:type="simple">FE829B88F4F85051A601B10DCC0C5256</object-id>
            <tp:taxon-name-part taxon-name-part-type="family">Shiraiaceae</tp:taxon-name-part>
          </tp:taxon-name><tp:taxon-authority>Y.X. Liu, Zi Y. Liu &amp; K.D. Hyde, Phytotaxa 103(1): 53 (2013)</tp:taxon-authority></tp:nomenclature><tp:treatment-sec sec-type="Notes" id="SECID0EW6AG"><title>Notes.</title><p>The family <tp:taxon-name><tp:taxon-name-part taxon-name-part-type="family">Shiraiaceae</tp:taxon-name-part></tp:taxon-name> was introduced by <xref ref-type="bibr" rid="B34">Liu et al. (2013)</xref> with a single genus and later <tp:taxon-name><tp:taxon-name-part taxon-name-part-type="genus" reg="Grandigallia">Grandigallia</tp:taxon-name-part></tp:taxon-name> was added to this family by <xref ref-type="bibr" rid="B2">Ariyawansa et al. (2013)</xref>. In previous studies, <tp:taxon-name><tp:taxon-name-part taxon-name-part-type="family">Shiraiaceae</tp:taxon-name-part></tp:taxon-name> was closely related with <tp:taxon-name><tp:taxon-name-part taxon-name-part-type="family">Phaeosphaeriaceae</tp:taxon-name-part></tp:taxon-name> and their distinction was questionable (<xref ref-type="bibr" rid="B9">Cheng et al. 2004</xref>, <xref ref-type="bibr" rid="B34">Liu et al. 2013</xref>). However, our multi-gene analyses (Fig. <xref ref-type="fig" rid="F2">2</xref>) clearly indicate that <tp:taxon-name><tp:taxon-name-part taxon-name-part-type="family">Shiraiaceae</tp:taxon-name-part></tp:taxon-name> and <tp:taxon-name><tp:taxon-name-part taxon-name-part-type="family">Phaeosphaeriaceae</tp:taxon-name-part></tp:taxon-name> are distinct. Evidence is also borne out by the fact the <tp:taxon-name><tp:taxon-name-part taxon-name-part-type="family">Phaeosphaeriaceae</tp:taxon-name-part></tp:taxon-name> have single ascostromata (<xref ref-type="bibr" rid="B44">Phookamsak et al. 2014</xref>), while in <tp:taxon-name><tp:taxon-name-part taxon-name-part-type="family">Shiraiaceae</tp:taxon-name-part></tp:taxon-name>, ascostromata have multiple ascomata. Moreover, <tp:taxon-name><tp:taxon-name-part taxon-name-part-type="family">Shiraiaceae</tp:taxon-name-part></tp:taxon-name> produces a high quantity of hypocrellins and no such metabolites, secreted by <tp:taxon-name><tp:taxon-name-part taxon-name-part-type="family">Phaeosphaeriaceae</tp:taxon-name-part></tp:taxon-name>, were reported as far as we know (<xref ref-type="bibr" rid="B44">Phookamsak et al. 2014</xref>). In this study, the third genus (i.e. <tp:taxon-name><tp:taxon-name-part taxon-name-part-type="genus" reg="Rubroshiraia">Rubroshiraia</tp:taxon-name-part></tp:taxon-name>) is introduced to the family and produces hypocrellins. The endophytic strains in the phylogenetic tree in Figure (2) probably can be named as new genera, once the types are selected. Thus, currently three genera are placed in <tp:taxon-name><tp:taxon-name-part taxon-name-part-type="family">Shiraiaceae</tp:taxon-name-part></tp:taxon-name>.</p></tp:treatment-sec><tp:treatment-sec sec-type="Type genus" id="SECID0EWCBG"><title>Type genus.</title><p><tp:taxon-name><tp:taxon-name-part taxon-name-part-type="genus" reg="Shiraia">Shiraia</tp:taxon-name-part></tp:taxon-name> Henn., Bot. Jb. 28(3): 274 (1900).</p></tp:treatment-sec><tp:treatment-sec sec-type="Type species" id="SECID0ECDBG"><title>Type species.</title><p><tp:taxon-name><tp:taxon-name-part taxon-name-part-type="genus" reg="Shiraia">S.</tp:taxon-name-part> <tp:taxon-name-part taxon-name-part-type="species" reg="bambusicola">bambusicola</tp:taxon-name-part></tp:taxon-name> Henn., Bot. Jb. 28(3): 274 (1900).</p></tp:treatment-sec><tp:treatment-sec><!--Section generated to contain objects referenced in tp:taxon-treatment.--><fig id="F2" position="float" orientation="portrait"><object-id xmlns:xlink="http://www.w3.org/1999/xlink" content-type="doi" xlink:type="simple">10.3897/mycokeys.58.36723.figure2</object-id><object-id xmlns:xlink="http://www.w3.org/1999/xlink" content-type="arpha" xlink:type="simple">50940042CD885FC7BABD67068AF43854</object-id><label>Figure 2.</label><caption><p>Maximum likelihood phylogenetic tree generated from RAxML (GTR+G model), based on combined <abbrev xmlns:xlink="http://www.w3.org/1999/xlink" xlink:title="large subunit rDNA" id="ABBRID0EGUAG" xlink:type="simple">LSU</abbrev>, <abbrev xmlns:xlink="http://www.w3.org/1999/xlink" xlink:title="small subunit rDNA" id="ABBRID0EKUAG" xlink:type="simple">SSU</abbrev>, TEF1 and RPB2 sequences data. <abbrev xmlns:xlink="http://www.w3.org/1999/xlink" xlink:title="Maximum-likelihood" id="ABBRID0EOUAG" xlink:type="simple">ML</abbrev> values (<abbrev xmlns:xlink="http://www.w3.org/1999/xlink" xlink:title="Maximum-likelihood bootstrap values" id="ABBRID0ESUAG" xlink:type="simple">MLBP</abbrev>) (&gt; 50%), resulting from 1000 bootstrap replicates and Bayesian posterior probabilities (<abbrev xmlns:xlink="http://www.w3.org/1999/xlink" xlink:title="Bayesian posterior probabilities" id="ABBRID0EWUAG" xlink:type="simple">BYPP</abbrev>) greater than 0.90, are given at the nodes. The original isolate numbers’ codes are noted after the species names. The tree is rooted to <italic><tp:taxon-name><tp:taxon-name-part taxon-name-part-type="genus" reg="Dothidea">Dothidea</tp:taxon-name-part> <tp:taxon-name-part taxon-name-part-type="species" reg="insculpta">insculpta</tp:taxon-name-part></tp:taxon-name></italic> (CBS 189.58). Ex-type or ex-epitype strains are in bold. Newly generated strains are in <italic>red</italic> and the new genus is in yellow background.</p></caption><graphic xmlns:xlink="http://www.w3.org/1999/xlink" xlink:href="mycokeys-58-001-g002.jpg" position="float" orientation="portrait" xlink:type="simple" id="oo_329243.jpg"><uri content-type="original_file" xlink:type="simple">https://binary.pensoft.net/fig/329243</uri></graphic></fig></tp:treatment-sec><ref-list><ref id="B34"><mixed-citation xmlns:xlink="http://www.w3.org/1999/xlink" xlink:type="simple"><person-group><name name-style="western"><surname>Liu</surname><given-names>YX</given-names></name><name name-style="western"><surname>Hyde</surname><given-names>KD</given-names></name><name name-style="western"><surname>Ariyawansa</surname><given-names>HA</given-names></name><name name-style="western"><surname>Li</surname><given-names>WJ</given-names></name><name name-style="western"><surname>Zhou</surname><given-names>DQ</given-names></name><name name-style="western"><surname>Yang</surname><given-names>YL</given-names></name><name name-style="western"><surname>Chen</surname><given-names>YM</given-names></name><name name-style="western"><surname>Liu</surname><given-names>ZY</given-names></name></person-group> (<year>2013</year>) <article-title><tp:taxon-name><tp:taxon-name-part taxon-name-part-type="family">Shiraiaceae</tp:taxon-name-part></tp:taxon-name>, new family of <tp:taxon-name><tp:taxon-name-part taxon-name-part-type="order">Pleosporales</tp:taxon-name-part></tp:taxon-name> (<tp:taxon-name><tp:taxon-name-part taxon-name-part-type="class">Dothideomycetes</tp:taxon-name-part></tp:taxon-name>, <tp:taxon-name><tp:taxon-name-part taxon-name-part-type="phylum">Ascomycota</tp:taxon-name-part></tp:taxon-name>).</article-title><source>Phytotaxa</source><volume>103</volume>: <fpage>51</fpage>–<lpage>60</lpage>. <ext-link xlink:type="simple" ext-link-type="doi" xlink:href="10.11646/phytotaxa.103.1.4">https://doi.org/10.11646/phytotaxa.103.1.4</ext-link></mixed-citation></ref><ref id="B2"><mixed-citation xmlns:xlink="http://www.w3.org/1999/xlink" xlink:type="simple"><person-group><name name-style="western"><surname>Ariyawansa</surname><given-names>HA</given-names></name><name name-style="western"><surname>Kang</surname><given-names>JC</given-names></name><name name-style="western"><surname>Alias</surname><given-names>SA</given-names></name><name name-style="western"><surname>Chukeatirote</surname><given-names>E</given-names></name><name name-style="western"><surname>Hyde</surname><given-names>KD</given-names></name></person-group> (<year>2013</year>) <article-title>Towards a natural classification of <tp:taxon-name><tp:taxon-name-part taxon-name-part-type="class">Dothideomycetes</tp:taxon-name-part></tp:taxon-name>: The genera <italic><tp:taxon-name><tp:taxon-name-part taxon-name-part-type="genus">Dermatodothella</tp:taxon-name-part></tp:taxon-name></italic>, <italic><tp:taxon-name><tp:taxon-name-part taxon-name-part-type="genus">Dothideopsella</tp:taxon-name-part></tp:taxon-name></italic>, <italic><tp:taxon-name><tp:taxon-name-part taxon-name-part-type="genus">Grandigallia</tp:taxon-name-part></tp:taxon-name></italic>, <italic><tp:taxon-name><tp:taxon-name-part taxon-name-part-type="genus">Hysteropeltella</tp:taxon-name-part></tp:taxon-name></italic> and <italic><tp:taxon-name><tp:taxon-name-part taxon-name-part-type="genus">Gloeodiscus</tp:taxon-name-part></tp:taxon-name></italic> (<tp:taxon-name><tp:taxon-name-part taxon-name-part-type="class">Dothideomycetes</tp:taxon-name-part></tp:taxon-name><italic>incertae sedis</italic>).</article-title><source>Phytotaxa</source><volume>147</volume>: <fpage>35</fpage>–<lpage>47</lpage>. <ext-link xlink:type="simple" ext-link-type="doi" xlink:href="10.11646/phytotaxa.147.2.1">https://doi.org/10.11646/phytotaxa.147.2.1</ext-link></mixed-citation></ref><ref id="B9"><mixed-citation xmlns:xlink="http://www.w3.org/1999/xlink" xlink:type="simple"><person-group><name name-style="western"><surname>Cheng</surname><given-names>TF</given-names></name><name name-style="western"><surname>Jia</surname><given-names>XM</given-names></name><name name-style="western"><surname>Ma</surname><given-names>XH</given-names></name><name name-style="western"><surname>Lin</surname><given-names>HP</given-names></name><name name-style="western"><surname>Zhao</surname><given-names>YH</given-names></name></person-group> (<year>2004</year>) <article-title>Phylogenetic study on <italic><tp:taxon-name><tp:taxon-name-part taxon-name-part-type="genus">Shiraia</tp:taxon-name-part> <tp:taxon-name-part taxon-name-part-type="species">bambusicola</tp:taxon-name-part></tp:taxon-name></italic> by rDNA sequence analyses.</article-title><source>Journal of Basic Microbiology</source><volume>44</volume>: <fpage>339</fpage>–<lpage>350</lpage>. <ext-link xlink:type="simple" ext-link-type="doi" xlink:href="10.1002/jobm.200410434">https://doi.org/10.1002/jobm.200410434</ext-link></mixed-citation></ref><ref id="B44"><mixed-citation xmlns:xlink="http://www.w3.org/1999/xlink" xlink:type="simple"><person-group><name name-style="western"><surname>Phookamsak</surname><given-names>R</given-names></name><name name-style="western"><surname>Liu</surname><given-names>JK</given-names></name><name name-style="western"><surname>McKenzie</surname><given-names>EHC</given-names></name><name name-style="western"><surname>Manamgoda</surname><given-names>DS</given-names></name><name name-style="western"><surname>Ariyawansa</surname><given-names>H</given-names></name><name name-style="western"><surname>Thambugala</surname><given-names>KM</given-names></name><name name-style="western"><surname>Dai</surname><given-names>DQ</given-names></name><name name-style="western"><surname>Camporesi</surname><given-names>E</given-names></name><name name-style="western"><surname>Chukeatirote</surname><given-names>E</given-names></name><name name-style="western"><surname>Wijayawardene</surname><given-names>NN</given-names></name><name name-style="western"><surname>Bahkali</surname><given-names>AH</given-names></name><name name-style="western"><surname>Mortimer</surname><given-names>PE</given-names></name><name name-style="western"><surname>Xu</surname><given-names>JC</given-names></name><name name-style="western"><surname>Hyde</surname><given-names>KD</given-names></name></person-group> (<year>2014</year>) <article-title>Revision of <tp:taxon-name><tp:taxon-name-part taxon-name-part-type="family">Phaeosphaeriaceae</tp:taxon-name-part></tp:taxon-name>.</article-title><source>Fungal Diversity</source><volume>68</volume>: <fpage>159</fpage>–<lpage>238</lpage>. <ext-link xlink:type="simple" ext-link-type="doi" xlink:href="10.1007/s13225-014-0308-3">https://doi.org/10.1007/s13225-014-0308-3</ext-link></mixed-citation></ref></ref-list></tp:taxon-treatment>
