# Supplementary material for: Rubroshiraia gen. nov., a second hypocrellin-producing genus in Shiraiaceae (Pleosporales)
Source: MycoKeys. 2019 Aug 28;58:1–26. doi: 10.3897/mycokeys.58.36723 (PMC6726671; doi:10.3897/mycokeys.58.36723)
Supplement: XML Treatment for Shiraia bambusicola [file mycokeys.58.36723-treatment2.xml]

<!DOCTYPE tp:taxon-treatment
  PUBLIC "-//TaxonX//DTD Taxonomic Treatment Publishing DTD v0 20100105//EN" "tax-treatment-NSO.dtd">
<tp:taxon-treatment xmlns:tp="http://www.plazi.org/taxpub"><tp:treatment-meta><kwd-group><label>Taxon classification</label><kwd><named-content xmlns:xlink="http://www.w3.org/1999/xlink" content-type="kingdom">Fungi</named-content></kwd><kwd><named-content xmlns:xlink="http://www.w3.org/1999/xlink" content-type="order">Pleosporales</named-content></kwd><kwd><named-content xmlns:xlink="http://www.w3.org/1999/xlink" content-type="family">Shiraiaceae</named-content></kwd></kwd-group><mixed-citation publication-type="journal"><person-group><name><surname>Dai</surname><given-names>Dong-Qin</given-names></name><name><surname>Wijayawardene</surname><given-names>Nalin N.</given-names></name><name><surname>Tang</surname><given-names>Li-Zhou</given-names></name><name><surname>Liu</surname><given-names>Chao</given-names></name><name><surname>Han</surname><given-names>Li-Hong</given-names></name><name><surname>Chu</surname><given-names>Hong-Long</given-names></name><name><surname>Wang</surname><given-names>Hai-Bo</given-names></name><name><surname>Liao</surname><given-names>Chun-Fang</given-names></name><name><surname>Yang</surname><given-names>Er-Fu</given-names></name><name><surname>Xu</surname><given-names>Rui-Fang</given-names></name><name><surname>Li</surname><given-names>Yun-Min</given-names></name><name><surname>Hyde</surname><given-names>Kevin D.</given-names></name><name><surname>Bhat</surname><given-names>D. Jayarama</given-names></name><name><surname>Cannon</surname><given-names>Paul F.</given-names></name></person-group><article-title><italic><tp:taxon-name><tp:taxon-name-part taxon-name-part-type="genus" reg="Rubroshiraia">Rubroshiraia</tp:taxon-name-part></tp:taxon-name></italic> gen. nov., a second hypocrellin-producing genus in <tp:taxon-name><tp:taxon-name-part taxon-name-part-type="family">Shiraiaceae</tp:taxon-name-part></tp:taxon-name> (<tp:taxon-name><tp:taxon-name-part taxon-name-part-type="order">Pleosporales</tp:taxon-name-part></tp:taxon-name>)</article-title><source>MycoKeys</source><day>28</day><month>8</month><year>2019</year><volume>58</volume><fpage>1</fpage><lpage>26</lpage><pub-id pub-id-type="doi">10.3897/mycokeys.58.36723</pub-id></mixed-citation></tp:treatment-meta><tp:nomenclature><tp:taxon-name><object-id xmlns:xlink="http://www.w3.org/1999/xlink" content-type="arpha" xlink:type="simple">981E92E478AF50D18ABCF92E6A692755</object-id>
            <tp:taxon-name-part taxon-name-part-type="genus" reg="Shiraia">Shiraia</tp:taxon-name-part>
            <tp:taxon-name-part taxon-name-part-type="species" reg="bambusicola">bambusicola</tp:taxon-name-part>
          </tp:taxon-name><tp:taxon-authority>Henn., Bot. Jb. 28(3): 274 (1900)</tp:taxon-authority><xref ref-type="fig" rid="F6">Fig. 6</xref></tp:nomenclature><tp:treatment-sec sec-type="description" id="SECID0EAFBG"><title>Description.</title><p><bold>Parasitic</bold> on living branches of bamboo. <bold>Sexual morph</bold>: <bold><italic>Ascostromata</italic></bold> 1–6 cm long × 1–4 cm wide, solitary, superficial, subglobose, long ellipsoid to irregular, tuberculate, fleshy, white to pinkish, with locules lining the periphery, with dark ostiolate points appearing on surface. <bold><italic>Ascostromatic tissue</italic></bold> thick, pinkish, composed of wide, woven hyphae of textura intricata. <bold><italic>Locules</italic></bold> in vertical section 370–700 µm high × 370–700 µm diam. (<italic>x̄</italic> = 541 × 513 µm, n = 20), globose to subglobose, immersed in the peripheral layer of ascostromata, with 100–200 µm wide ostioles. <bold><italic>Peridium</italic></bold> 20–45 µm thick, composed of several layers of hyaline to light brown, small cells of textura angularis to textura intricata. <bold><italic>Hamathecium</italic></bold> composed of interthecial, hyaline septate, branched pseudoparaphyses, 1–2.5 µm wide. <bold><italic>Asci</italic></bold> 200–370 × 20–35 µm (<italic>x̄</italic> = 291.6 × 26.6 µm, n = 20), 4–6-spored, thick-walled, bitunicate, fissitunicate, cylindrical, short-pedicellate, with an ocular chamber. <bold><italic>Ascospores</italic></bold> 50–77 × 15–24 µm (<italic>x̄</italic> = 62.3 × 18.1 µm, n = 20), 1-seriate, overlapped, fusiform, muriform, hyaline, with 7 transverse septa, constricted at the septum, smooth-walled. <bold>Asexual morph</bold>: <bold><italic>Conidiomata</italic></bold> 200–500 µm high, 300–400 µm wide, loculate, forming within ascostromata, globose to subglobose or irregular. <bold><italic>Wall of locules</italic></bold> 20–40 µm thick, composed of several layers of hyaline to light brown, small cells of textura intricata. <bold><italic>Conidiophores</italic></bold> reduced to conidiogenous cells. <bold><italic>Conidiogenous cells</italic></bold> 3–6 × 2–3 µm (<italic>x̄</italic> = 4.7 × 2.1 µm, n = 10), blastic, cylindrical, hyaline, smooth-walled. <bold><italic>Conidia</italic></bold> 60–80 × 19–25 µm (<italic>x̄</italic> = 75.4 × 23.1 µm, n = 20), fusiform, muriform, hyaline, with irregularly transverse and longitudinal septa, straight to curved, smooth-walled.</p><fig id="F6" position="float" orientation="portrait"><object-id xmlns:xlink="http://www.w3.org/1999/xlink" content-type="doi" xlink:type="simple">10.3897/mycokeys.58.36723.figure6</object-id><object-id xmlns:xlink="http://www.w3.org/1999/xlink" content-type="arpha" xlink:type="simple">A78E88DF0F5C59EDB77F62E7BB82FB0D</object-id><label>Figure 6.</label><caption><p><italic><tp:taxon-name><tp:taxon-name-part taxon-name-part-type="genus" reg="Shiraia">Shiraia</tp:taxon-name-part> <tp:taxon-name-part taxon-name-part-type="species" reg="bambusicola">bambusicola</tp:taxon-name-part></tp:taxon-name></italic><bold>A–J</bold> sexual morph <bold>A</bold> fruiting bodies (HKAS102253, HKAS102254, HKAS102257, HKAS102261, HKAS102262) <bold>B–J</bold> photographs from material HKAS102253 <bold>B</bold> Surface of ascostromata showing the dark openings of ostiole <bold>C</bold> vertical section of ascostromata <bold>D</bold> vertical section of locule <bold>E</bold> pseudoparaphyses <bold>F, G</bold> asci (<bold>G</bold> Showing the fissitunicate asci) <bold>H–J</bold> ascospores <bold>K–M</bold> asexual morph <bold>K</bold> vertical section of asexual locules <bold>L–M</bold> conidia. Scale bars: 2 cm (<bold>A</bold>), 5 mm (<bold>B</bold>), 1 mm (<bold>C</bold>), 100 μm (<bold>D, K</bold>), 50 μm (<bold>F, G</bold>), 20 μm (<bold>H–J, L, M</bold>).</p></caption><graphic xmlns:xlink="http://www.w3.org/1999/xlink" xlink:href="mycokeys-58-001-g006.jpg" position="float" orientation="portrait" xlink:type="simple" id="oo_329247.jpg"><uri content-type="original_file" xlink:type="simple">https://binary.pensoft.net/fig/329247</uri></graphic></fig></tp:treatment-sec><tp:treatment-sec sec-type="description" id="SECID0EYIBG"><title>Culture characters.</title><p>Colonies growing slowly, attaining 30 mm diam. after 2 weeks at 27 °C under dark, circular, with even margin, floccose at the centre, drift white at margin, light greenish at centre, dark from below.</p></tp:treatment-sec><tp:treatment-sec sec-type="material" id="SECID0E4IBG"><title>Material examined.</title><p>CHINA, Yunnan province, Lijiang, on living branches of <italic><tp:taxon-name><tp:taxon-name-part taxon-name-part-type="genus" reg="Brachystachyum">Brachystachyum</tp:taxon-name-part> <tp:taxon-name-part taxon-name-part-type="species" reg="densiflorum">densiflorum</tp:taxon-name-part></tp:taxon-name></italic> (Rendle) Keng, 3 May 2017, Dong-Qin Dai, DDQ00409 (HKAS102253), <italic>Ibid</italic>. (duplicate specimen deposited in <abbrev xmlns:xlink="http://www.w3.org/1999/xlink" content-type="institution" xlink:title="Herbarium Mycologicum, Academiae Sinicae" id="ABBRID0EQJBG" xlink:type="simple">HMAS</abbrev> 290446), <italic>Ibid</italic>. DDQ00410 (HKAS102254), <italic>Ibid</italic>. DDQ00413 (HKAS102257), <italic>Ibid</italic>. 10 June 2017, Dong-Qin Dai, DDQ00418 (HKAS102261), <italic>Ibid</italic>. DDQ00419 (HKAS102262), <italic>Ibid</italic>. DDQ00420 (HKAS102263), <italic>Ibid</italic>. DDQ00421 (HKAS102264), <italic>Ibid</italic>. DDQ00422 (HKAS102265), <italic>Ibid</italic>. DDQ00423 (HKAS102266), <italic>Ibid</italic>. DDQ00424 (HKAS102267).</p></tp:treatment-sec><tp:treatment-sec sec-type="notes" id="SECID0EHKBG"><title>Notes.</title><p><italic><tp:taxon-name><tp:taxon-name-part taxon-name-part-type="genus" reg="Shiraia">Shiraia</tp:taxon-name-part> <tp:taxon-name-part taxon-name-part-type="species" reg="bambusicola">bambusicola</tp:taxon-name-part></tp:taxon-name></italic> was erected by <xref ref-type="bibr" rid="B16">Hennings (1900)</xref>, based on a collection from Japan. <xref ref-type="bibr" rid="B34">Liu et al. (2013)</xref> re-examined the holotype with 1–2.5 cm wide ascostromata, which is smaller than the new collections (1–4 cm wide in ascostromata) in China. The holotype has large ascospores compared with the new specimens in this study (75–125 × 23–47 µm vs. 50–77 × 15–24 µm). The epitype designated by <xref ref-type="bibr" rid="B34">Liu et al. (2013)</xref> which has similar-sized (50–77 × 15–24 µm) ascospores and similar <abbrev xmlns:xlink="http://www.w3.org/1999/xlink" xlink:title="internal transcribed spacers" id="ABBRID0EELBG" xlink:type="simple">ITS</abbrev> sequence, as in our new collections.</p><sec sec-type="Other genera included" id="SECID0EILBG"><title>Other genera included</title></sec></tp:treatment-sec><ref-list><ref id="B16"><mixed-citation xmlns:xlink="http://www.w3.org/1999/xlink" xlink:type="simple"><person-group><name name-style="western"><surname>Hennings</surname><given-names>P</given-names></name></person-group> (<year>1900</year>) <article-title><tp:taxon-name><tp:taxon-name-part taxon-name-part-type="kingdom">Fungi</tp:taxon-name-part></tp:taxon-name> Japonici.</article-title><source>Botanische Jahrbücher für Systematik, Pflanzengeschichte und Pflanzengeographie</source><volume>28</volume>: <fpage>259</fpage>–<lpage>280</lpage>.</mixed-citation></ref><ref id="B34"><mixed-citation xmlns:xlink="http://www.w3.org/1999/xlink" xlink:type="simple"><person-group><name name-style="western"><surname>Liu</surname><given-names>YX</given-names></name><name name-style="western"><surname>Hyde</surname><given-names>KD</given-names></name><name name-style="western"><surname>Ariyawansa</surname><given-names>HA</given-names></name><name name-style="western"><surname>Li</surname><given-names>WJ</given-names></name><name name-style="western"><surname>Zhou</surname><given-names>DQ</given-names></name><name name-style="western"><surname>Yang</surname><given-names>YL</given-names></name><name name-style="western"><surname>Chen</surname><given-names>YM</given-names></name><name name-style="western"><surname>Liu</surname><given-names>ZY</given-names></name></person-group> (<year>2013</year>) <article-title><tp:taxon-name><tp:taxon-name-part taxon-name-part-type="family">Shiraiaceae</tp:taxon-name-part></tp:taxon-name>, new family of <tp:taxon-name><tp:taxon-name-part taxon-name-part-type="order">Pleosporales</tp:taxon-name-part></tp:taxon-name> (<tp:taxon-name><tp:taxon-name-part taxon-name-part-type="class">Dothideomycetes</tp:taxon-name-part></tp:taxon-name>, <tp:taxon-name><tp:taxon-name-part taxon-name-part-type="phylum">Ascomycota</tp:taxon-name-part></tp:taxon-name>).</article-title><source>Phytotaxa</source><volume>103</volume>: <fpage>51</fpage>–<lpage>60</lpage>. <ext-link xlink:type="simple" ext-link-type="doi" xlink:href="10.11646/phytotaxa.103.1.4">https://doi.org/10.11646/phytotaxa.103.1.4</ext-link></mixed-citation></ref></ref-list></tp:taxon-treatment>
