# Supplementary material for: Rubroshiraia gen. nov., a second hypocrellin-producing genus in Shiraiaceae (Pleosporales)
Source: MycoKeys. 2019 Aug 28;58:1–26. doi: 10.3897/mycokeys.58.36723 (PMC6726671; doi:10.3897/mycokeys.58.36723)
Supplement: XML Treatment for Grandigallia [file mycokeys.58.36723-treatment3.xml]

<!DOCTYPE tp:taxon-treatment
  PUBLIC "-//TaxonX//DTD Taxonomic Treatment Publishing DTD v0 20100105//EN" "tax-treatment-NSO.dtd">
<tp:taxon-treatment xmlns:tp="http://www.plazi.org/taxpub"><tp:treatment-meta><kwd-group><label>Taxon classification</label><kwd><named-content xmlns:xlink="http://www.w3.org/1999/xlink" content-type="kingdom">Fungi</named-content></kwd><kwd><named-content xmlns:xlink="http://www.w3.org/1999/xlink" content-type="order">Pleosporales</named-content></kwd><kwd><named-content xmlns:xlink="http://www.w3.org/1999/xlink" content-type="family">Shiraiaceae</named-content></kwd></kwd-group><mixed-citation publication-type="journal"><person-group><name><surname>Dai</surname><given-names>Dong-Qin</given-names></name><name><surname>Wijayawardene</surname><given-names>Nalin N.</given-names></name><name><surname>Tang</surname><given-names>Li-Zhou</given-names></name><name><surname>Liu</surname><given-names>Chao</given-names></name><name><surname>Han</surname><given-names>Li-Hong</given-names></name><name><surname>Chu</surname><given-names>Hong-Long</given-names></name><name><surname>Wang</surname><given-names>Hai-Bo</given-names></name><name><surname>Liao</surname><given-names>Chun-Fang</given-names></name><name><surname>Yang</surname><given-names>Er-Fu</given-names></name><name><surname>Xu</surname><given-names>Rui-Fang</given-names></name><name><surname>Li</surname><given-names>Yun-Min</given-names></name><name><surname>Hyde</surname><given-names>Kevin D.</given-names></name><name><surname>Bhat</surname><given-names>D. Jayarama</given-names></name><name><surname>Cannon</surname><given-names>Paul F.</given-names></name></person-group><article-title><italic><tp:taxon-name><tp:taxon-name-part taxon-name-part-type="genus" reg="Rubroshiraia">Rubroshiraia</tp:taxon-name-part></tp:taxon-name></italic> gen. nov., a second hypocrellin-producing genus in <tp:taxon-name><tp:taxon-name-part taxon-name-part-type="family">Shiraiaceae</tp:taxon-name-part></tp:taxon-name> (<tp:taxon-name><tp:taxon-name-part taxon-name-part-type="order">Pleosporales</tp:taxon-name-part></tp:taxon-name>)</article-title><source>MycoKeys</source><day>28</day><month>8</month><year>2019</year><volume>58</volume><fpage>1</fpage><lpage>26</lpage><pub-id pub-id-type="doi">10.3897/mycokeys.58.36723</pub-id></mixed-citation></tp:treatment-meta><tp:nomenclature><tp:taxon-name><object-id xmlns:xlink="http://www.w3.org/1999/xlink" content-type="arpha" xlink:type="simple">779F11C3FA33521CA77BAA085CE562DD</object-id>
            <tp:taxon-name-part taxon-name-part-type="genus" reg="Grandigallia">Grandigallia</tp:taxon-name-part>
          </tp:taxon-name><tp:taxon-authority>M.E. Barr et al., Mycotaxon 29: 196. 1987.</tp:taxon-authority></tp:nomenclature><tp:treatment-sec sec-type="description" id="SECID0ERMBG"><title>Description.</title><p>See <xref ref-type="bibr" rid="B2">Ariyawansa et al. (2013)</xref>.</p></tp:treatment-sec><tp:treatment-sec sec-type="type species" id="SECID0E2MBG"><title>Type species.</title><p><italic><tp:taxon-name><tp:taxon-name-part taxon-name-part-type="genus" reg="Grandigallia">Grandigallia</tp:taxon-name-part> <tp:taxon-name-part taxon-name-part-type="species" reg="dictyospora">dictyospora</tp:taxon-name-part></tp:taxon-name></italic> M.E. Barr et al., Mycotaxon 29: 196 (1987)</p></tp:treatment-sec><tp:treatment-sec sec-type="notes" id="SECID0EMNBG"><title>Notes.</title><p>The monotypic genus <italic><tp:taxon-name><tp:taxon-name-part taxon-name-part-type="genus" reg="Grandigallia">Grandigallia</tp:taxon-name-part></tp:taxon-name></italic> was introduced by Barr (1987) and is typified by <italic><tp:taxon-name><tp:taxon-name-part taxon-name-part-type="genus" reg="Grandigallia">G.</tp:taxon-name-part> <tp:taxon-name-part taxon-name-part-type="species" reg="dictyospora">dictyospora</tp:taxon-name-part></tp:taxon-name></italic>. The fungus infects branches of <italic><tp:taxon-name><tp:taxon-name-part taxon-name-part-type="genus" reg="Polylepis">Polylepis</tp:taxon-name-part> <tp:taxon-name-part taxon-name-part-type="species" reg="sericea">sericea</tp:taxon-name-part></tp:taxon-name></italic> Wedd. (<italic><tp:taxon-name><tp:taxon-name-part taxon-name-part-type="genus" reg="Rosaceae">Rosaceae</tp:taxon-name-part></tp:taxon-name></italic>) and produces conspicuous (3–14 cm in diam.) and black ascostromata. <italic><tp:taxon-name><tp:taxon-name-part taxon-name-part-type="genus" reg="Grandigallia">Grandigallia</tp:taxon-name-part></tp:taxon-name></italic> closely resembles <italic><tp:taxon-name><tp:taxon-name-part taxon-name-part-type="genus" reg="Shiraia">Shiraia</tp:taxon-name-part></tp:taxon-name></italic> in having muriform ascospores, however, it differs by its black and larger ascostromata. <xref ref-type="bibr" rid="B25">Kirk et al. (2008)</xref> and <xref ref-type="bibr" rid="B37">Lumbsch and Huhndorf (2010)</xref> placed <italic><tp:taxon-name><tp:taxon-name-part taxon-name-part-type="genus" reg="Grandigallia">Grandigallia</tp:taxon-name-part></tp:taxon-name></italic> in <tp:taxon-name><tp:taxon-name-part taxon-name-part-type="class">Dothideomycetes</tp:taxon-name-part></tp:taxon-name>, genera <italic>incertae sedis.</italic><xref ref-type="bibr" rid="B2">Ariyawansa et al. (2013)</xref> re-examined the type material and transferred it to <tp:taxon-name><tp:taxon-name-part taxon-name-part-type="family">Shiraiaceae</tp:taxon-name-part></tp:taxon-name> in <tp:taxon-name><tp:taxon-name-part taxon-name-part-type="order">Pleosporales</tp:taxon-name-part></tp:taxon-name>. <xref ref-type="bibr" rid="B64">Wijayawardene et al. (2014</xref>, <xref ref-type="bibr" rid="B65">2017</xref>, <xref ref-type="bibr" rid="B66">2018</xref>) accepted this placement.</p></tp:treatment-sec><ref-list><ref id="B2"><mixed-citation xmlns:xlink="http://www.w3.org/1999/xlink" xlink:type="simple"><person-group><name name-style="western"><surname>Ariyawansa</surname><given-names>HA</given-names></name><name name-style="western"><surname>Kang</surname><given-names>JC</given-names></name><name name-style="western"><surname>Alias</surname><given-names>SA</given-names></name><name name-style="western"><surname>Chukeatirote</surname><given-names>E</given-names></name><name name-style="western"><surname>Hyde</surname><given-names>KD</given-names></name></person-group> (<year>2013</year>) <article-title>Towards a natural classification of <tp:taxon-name><tp:taxon-name-part taxon-name-part-type="class">Dothideomycetes</tp:taxon-name-part></tp:taxon-name>: The genera <italic><tp:taxon-name><tp:taxon-name-part taxon-name-part-type="genus">Dermatodothella</tp:taxon-name-part></tp:taxon-name></italic>, <italic><tp:taxon-name><tp:taxon-name-part taxon-name-part-type="genus">Dothideopsella</tp:taxon-name-part></tp:taxon-name></italic>, <italic><tp:taxon-name><tp:taxon-name-part taxon-name-part-type="genus">Grandigallia</tp:taxon-name-part></tp:taxon-name></italic>, <italic><tp:taxon-name><tp:taxon-name-part taxon-name-part-type="genus">Hysteropeltella</tp:taxon-name-part></tp:taxon-name></italic> and <italic><tp:taxon-name><tp:taxon-name-part taxon-name-part-type="genus">Gloeodiscus</tp:taxon-name-part></tp:taxon-name></italic> (<tp:taxon-name><tp:taxon-name-part taxon-name-part-type="class">Dothideomycetes</tp:taxon-name-part></tp:taxon-name><italic>incertae sedis</italic>).</article-title><source>Phytotaxa</source><volume>147</volume>: <fpage>35</fpage>–<lpage>47</lpage>. <ext-link xlink:type="simple" ext-link-type="doi" xlink:href="10.11646/phytotaxa.147.2.1">https://doi.org/10.11646/phytotaxa.147.2.1</ext-link></mixed-citation></ref><ref id="B25"><mixed-citation xmlns:xlink="http://www.w3.org/1999/xlink" xlink:type="simple"><person-group><name name-style="western"><surname>Kirk</surname><given-names>PM</given-names></name><name name-style="western"><surname>Cannon</surname><given-names>PF</given-names></name><name name-style="western"><surname>Minter</surname><given-names>DW</given-names></name><name name-style="western"><surname>Stalpers</surname><given-names>JA</given-names></name></person-group> (<year>2008</year>) <source>Dictionary of the <tp:taxon-name><tp:taxon-name-part taxon-name-part-type="kingdom">Fungi</tp:taxon-name-part></tp:taxon-name> (10<sup>th</sup> edn).</source><publisher-name>CABI</publisher-name>, <publisher-loc>Wallingford</publisher-loc>, <size units="page">784 pp</size>.</mixed-citation></ref><ref id="B37"><mixed-citation xmlns:xlink="http://www.w3.org/1999/xlink" xlink:type="simple"><person-group><name name-style="western"><surname>Lumbsch</surname><given-names>HT</given-names></name><name name-style="western"><surname>Huhndorf</surname><given-names>SM</given-names></name></person-group> (<year>2010</year>) <article-title>Myconet Volume 14. Part one. Outline of <tp:taxon-name><tp:taxon-name-part taxon-name-part-type="phylum">Ascomycota</tp:taxon-name-part></tp:taxon-name>-2009. Part Two. Notes on Ascomycete Systematics. Nos. 4751–5113.</article-title><source>Fieldiana Life and Earth Sciences</source><volume>1</volume>: <fpage>1</fpage>–<lpage>64</lpage>. <ext-link xlink:type="simple" ext-link-type="doi" xlink:href="10.3158/1557.1">https://doi.org/10.3158/1557.1</ext-link></mixed-citation></ref><ref id="B64"><mixed-citation xmlns:xlink="http://www.w3.org/1999/xlink" xlink:type="simple"><person-group><name name-style="western"><surname>Wijayawardene</surname><given-names>NN</given-names></name><name name-style="western"><surname>Crous</surname><given-names>PW</given-names></name><name name-style="western"><surname>Kirk</surname><given-names>PM</given-names></name><name name-style="western"><surname>Hawksworth</surname><given-names>DL</given-names></name><name name-style="western"><surname>Boonmee</surname><given-names>S</given-names></name><name name-style="western"><surname>Braun</surname><given-names>U</given-names></name><name name-style="western"><surname>Chomnunti</surname><given-names>P</given-names></name><name name-style="western"><surname>Dai</surname><given-names>DQ</given-names></name><name name-style="western"><surname>D’souza</surname><given-names>MJ</given-names></name><name name-style="western"><surname>Diederich</surname><given-names>P</given-names></name><name name-style="western"><surname>Dissanayake</surname><given-names>A</given-names></name><name name-style="western"><surname>Doilom</surname><given-names>M</given-names></name><name name-style="western"><surname>Hongsanan</surname><given-names>S</given-names></name><name name-style="western"><surname>Jones</surname><given-names>EBG</given-names></name><name name-style="western"><surname>Groenewald</surname><given-names>JZ</given-names></name><name name-style="western"><surname>Jayawardena</surname><given-names>R</given-names></name><name name-style="western"><surname>Lawrey</surname><given-names>JD</given-names></name><name name-style="western"><surname>Liu</surname><given-names>JK</given-names></name><name name-style="western"><surname>Lücking</surname><given-names>R</given-names></name><name name-style="western"><surname>Madrid</surname><given-names>H</given-names></name><name name-style="western"><surname>Manamgoda</surname><given-names>DS</given-names></name><name name-style="western"><surname>Muggia</surname><given-names>L</given-names></name><name name-style="western"><surname>Nelsen</surname><given-names>MP</given-names></name><name name-style="western"><surname>Phookamsak</surname><given-names>R</given-names></name><name name-style="western"><surname>Suetrong</surname><given-names>S</given-names></name><name name-style="western"><surname>Tanaka</surname><given-names>K</given-names></name><name name-style="western"><surname>Thambugala</surname><given-names>KM</given-names></name><name name-style="western"><surname>Wikee</surname><given-names>S</given-names></name><name name-style="western"><surname>Zhang</surname><given-names>Y</given-names></name><name name-style="western"><surname>Aptroot</surname><given-names>A</given-names></name><name name-style="western"><surname>Ariyawansa</surname><given-names>HA</given-names></name><name name-style="western"><surname>Bahkali</surname><given-names>AH</given-names></name><name name-style="western"><surname>Bhat</surname><given-names>JD</given-names></name><name name-style="western"><surname>Gueidan</surname><given-names>C</given-names></name><name name-style="western"><surname>De Hoog</surname><given-names>GS</given-names></name><name name-style="western"><surname>Knudsen</surname><given-names>K</given-names></name><name name-style="western"><surname>McKenzie</surname><given-names>EHC</given-names></name><name name-style="western"><surname>Miller</surname><given-names>AN</given-names></name><name name-style="western"><surname>Mortimer</surname><given-names>PE</given-names></name><name name-style="western"><surname>Wanasinghe</surname><given-names>DN</given-names></name><name name-style="western"><surname>Phillips</surname><given-names>AJL</given-names></name><name name-style="western"><surname>Raja</surname><given-names>HA</given-names></name><name name-style="western"><surname>Slippers</surname><given-names>B</given-names></name><name name-style="western"><surname>Shivas</surname><given-names>RS</given-names></name><name name-style="western"><surname>Taylor</surname><given-names>JE</given-names></name><name name-style="western"><surname>Wang</surname><given-names>Y</given-names></name><name name-style="western"><surname>Woudenberg</surname><given-names>JHC</given-names></name><name name-style="western"><surname>Piątek</surname><given-names>M</given-names></name><name name-style="western"><surname>Cai</surname><given-names>L</given-names></name><name name-style="western"><surname>Jaklitsch</surname><given-names>WM</given-names></name><name name-style="western"><surname>Hyde</surname><given-names>KD</given-names></name></person-group> (<year>2014</year>) <article-title>Naming and outline of <tp:taxon-name><tp:taxon-name-part taxon-name-part-type="class">Dothideomycetes</tp:taxon-name-part></tp:taxon-name>. (2014) including proposals for the protection or suppression of generic names.</article-title><source>Fungal Diversity</source><volume>69</volume>: <fpage>1</fpage>–<lpage>55</lpage>. <ext-link xlink:type="simple" ext-link-type="doi" xlink:href="10.1007/s13225-014-0309-2">https://doi.org/10.1007/s13225-014-0309-2</ext-link></mixed-citation></ref><ref id="B65"><mixed-citation xmlns:xlink="http://www.w3.org/1999/xlink" xlink:type="simple"><person-group><name name-style="western"><surname>Wijayawardene</surname><given-names>NN</given-names></name><name name-style="western"><surname>Papizadeh</surname><given-names>M</given-names></name><name name-style="western"><surname>Phillips</surname><given-names>AJL</given-names></name><name name-style="western"><surname>Wanasinghe</surname><given-names>DN</given-names></name><name name-style="western"><surname>Bhat</surname><given-names>DJ</given-names></name><name name-style="western"><surname>Weerahewa</surname><given-names>HLD</given-names></name><name name-style="western"><surname>Shenoy</surname><given-names>BD</given-names></name><name name-style="western"><surname>Wang</surname><given-names>Y</given-names></name><name name-style="western"><surname>Huang</surname><given-names>YQ</given-names></name></person-group> (<year>2017</year>) <article-title>Mycosphere Essays 19: Recent advances and future challenges in taxonomy of coelomycetous fungi.</article-title><source>Mycosphere</source><volume>8</volume>: <fpage>934</fpage>–<lpage>950</lpage>. <ext-link xlink:type="simple" ext-link-type="doi" xlink:href="10.5943/mycosphere/8/7/9">https://doi.org/10.5943/mycosphere/8/7/9</ext-link></mixed-citation></ref><ref id="B66"><mixed-citation xmlns:xlink="http://www.w3.org/1999/xlink" xlink:type="simple"><person-group><name name-style="western"><surname>Wijayawardene</surname><given-names>NN</given-names></name><name name-style="western"><surname>Hyde</surname><given-names>KD</given-names></name><name name-style="western"><surname>Lumbsch</surname><given-names>HT</given-names></name><name name-style="western"><surname>Liu</surname><given-names>JK</given-names></name><name name-style="western"><surname>Maharachchikumbura</surname><given-names>SSN</given-names></name><name name-style="western"><surname>Ekanayaka</surname><given-names>AH</given-names></name><name name-style="western"><surname>Tian</surname><given-names>Q</given-names></name><name name-style="western"><surname>Phookamsak</surname><given-names>R</given-names></name></person-group> (<year>2018</year>) <article-title>Outline of <tp:taxon-name><tp:taxon-name-part taxon-name-part-type="phylum">Ascomycota</tp:taxon-name-part></tp:taxon-name>: 2017.</article-title><source>Fungal Diversity</source><volume>88</volume>: <fpage>167</fpage>–<lpage>263</lpage>. <ext-link xlink:type="simple" ext-link-type="doi" xlink:href="10.1007/s13225-018-0394-8">https://doi.org/10.1007/s13225-018-0394-8</ext-link></mixed-citation></ref></ref-list></tp:taxon-treatment>
