# Supplementary material for: Rubroshiraia gen. nov., a second hypocrellin-producing genus in Shiraiaceae (Pleosporales)
Source: MycoKeys. 2019 Aug 28;58:1–26. doi: 10.3897/mycokeys.58.36723 (PMC6726671; doi:10.3897/mycokeys.58.36723)
Supplement: XML Treatment for Rubroshiraia [file mycokeys.58.36723-treatment4.xml]

<!DOCTYPE tp:taxon-treatment
  PUBLIC "-//TaxonX//DTD Taxonomic Treatment Publishing DTD v0 20100105//EN" "tax-treatment-NSO.dtd">
<tp:taxon-treatment xmlns:tp="http://www.plazi.org/taxpub"><tp:treatment-meta><kwd-group><label>Taxon classification</label><kwd><named-content xmlns:xlink="http://www.w3.org/1999/xlink" content-type="kingdom">Fungi</named-content></kwd><kwd><named-content xmlns:xlink="http://www.w3.org/1999/xlink" content-type="order">Pleosporales</named-content></kwd><kwd><named-content xmlns:xlink="http://www.w3.org/1999/xlink" content-type="family">Shiraiaceae</named-content></kwd></kwd-group><mixed-citation publication-type="journal"><person-group><name><surname>Dai</surname><given-names>Dong-Qin</given-names></name><name><surname>Wijayawardene</surname><given-names>Nalin N.</given-names></name><name><surname>Tang</surname><given-names>Li-Zhou</given-names></name><name><surname>Liu</surname><given-names>Chao</given-names></name><name><surname>Han</surname><given-names>Li-Hong</given-names></name><name><surname>Chu</surname><given-names>Hong-Long</given-names></name><name><surname>Wang</surname><given-names>Hai-Bo</given-names></name><name><surname>Liao</surname><given-names>Chun-Fang</given-names></name><name><surname>Yang</surname><given-names>Er-Fu</given-names></name><name><surname>Xu</surname><given-names>Rui-Fang</given-names></name><name><surname>Li</surname><given-names>Yun-Min</given-names></name><name><surname>Hyde</surname><given-names>Kevin D.</given-names></name><name><surname>Bhat</surname><given-names>D. Jayarama</given-names></name><name><surname>Cannon</surname><given-names>Paul F.</given-names></name></person-group><article-title><italic><tp:taxon-name><tp:taxon-name-part taxon-name-part-type="genus" reg="Rubroshiraia">Rubroshiraia</tp:taxon-name-part></tp:taxon-name></italic> gen. nov., a second hypocrellin-producing genus in <tp:taxon-name><tp:taxon-name-part taxon-name-part-type="family">Shiraiaceae</tp:taxon-name-part></tp:taxon-name> (<tp:taxon-name><tp:taxon-name-part taxon-name-part-type="order">Pleosporales</tp:taxon-name-part></tp:taxon-name>)</article-title><source>MycoKeys</source><day>28</day><month>8</month><year>2019</year><volume>58</volume><fpage>1</fpage><lpage>26</lpage><pub-id pub-id-type="doi">10.3897/mycokeys.58.36723</pub-id></mixed-citation></tp:treatment-meta><tp:nomenclature><tp:taxon-name><object-id xmlns:xlink="http://www.w3.org/1999/xlink" content-type="arpha" xlink:type="simple">D006E91FAED454F682DB6F5C97D99A97</object-id>
            <tp:taxon-name-part taxon-name-part-type="genus" reg="Rubroshiraia">Rubroshiraia</tp:taxon-name-part>
          </tp:taxon-name><tp:taxon-authority>D.Q. Dai &amp; K.D. Hyde</tp:taxon-authority><tp:taxon-status xmlns:xlink="http://www.w3.org/1999/xlink" xlink:type="simple">gen. nov.</tp:taxon-status></tp:nomenclature><tp:treatment-sec sec-type="etymology" id="SECID0E1RBG"><title>Etymology.</title><p>The epithet “<italic><tp:taxon-name><tp:taxon-name-part taxon-name-part-type="genus" reg="Rubro">Rubro</tp:taxon-name-part></tp:taxon-name></italic>” means red colour referring to reddish ascotromata similar to the genus <italic><tp:taxon-name><tp:taxon-name-part taxon-name-part-type="genus" reg="Shiraia">Shiraia</tp:taxon-name-part></tp:taxon-name></italic>.</p></tp:treatment-sec><tp:treatment-sec sec-type="description" id="SECID0EOSBG"><title>Description.</title><p><bold>Parasitic</bold> on living branches of bamboo. <bold>Sexual morph</bold>: <bold><italic>Ascostromata</italic></bold> solitary, superficial, globose to subglobose, fleshy, reddish, with locules lining the periphery, with dark ostiolate tips appearing on surface. <bold><italic>Ascostromatic tissue</italic></bold> thick, pinkish, composed of wider woven hyphae of textura intricata. <bold><italic>Locules</italic></bold> globose to subglobose, immersed in the peripheral layer of ascostromata, with narrow ostiolate openings. <bold><italic>Peridium</italic></bold> composed of several layers of hyaline to dark brown, small cells of textura angularis to textura intricata. <bold><italic>Hamathecium</italic></bold> of interthecial, hyaline, septate, branched pseudoparaphyses above asci. <bold><italic>Asci</italic></bold> 8-spored, thick-walled, bitunicate, fissitunicate, cylindrical, short-pedicellate, with an ocular chamber. <bold><italic>Ascospores</italic></bold> spirally arranged in asci, filiform, hyaline, with transverse septa, smooth-walled. <bold>Asexual morph</bold>: Undetermined.</p></tp:treatment-sec><tp:treatment-sec sec-type="type species" id="SECID0EPTBG"><title>Type species.</title><p><italic><tp:taxon-name><tp:taxon-name-part taxon-name-part-type="genus" reg="Rubroshiraia">R.</tp:taxon-name-part> <tp:taxon-name-part taxon-name-part-type="species" reg="bambusae">bambusae</tp:taxon-name-part></tp:taxon-name></italic> D.Q. Dai &amp; K.D. Hyde.</p></tp:treatment-sec><tp:treatment-sec sec-type="notes" id="SECID0EAUBG"><title>Notes.</title><p>The hypocrellin-producing fungus <italic><tp:taxon-name><tp:taxon-name-part taxon-name-part-type="genus" reg="Rubroshiraia">R.</tp:taxon-name-part> <tp:taxon-name-part taxon-name-part-type="species" reg="bambusae">bambusae</tp:taxon-name-part></tp:taxon-name></italic> is a well-known taxon used in Chinese traditional medicine which is called “Zhuhongjun” or “Zhuxiaorouzhuojun” in Chinese. However, without molecular data, it was wrongly named as <italic><tp:taxon-name><tp:taxon-name-part taxon-name-part-type="genus" reg="Hypocrella">H.</tp:taxon-name-part> <tp:taxon-name-part taxon-name-part-type="species" reg="bambusae">bambusae</tp:taxon-name-part></tp:taxon-name></italic> (<xref ref-type="bibr" rid="B32">Liu 1978</xref>).</p><p><italic><tp:taxon-name><tp:taxon-name-part taxon-name-part-type="genus" reg="Hypocrella">Hypocrella</tp:taxon-name-part> <tp:taxon-name-part taxon-name-part-type="species" reg="bambusae">bambusae</tp:taxon-name-part></tp:taxon-name></italic> was combined by <xref ref-type="bibr" rid="B48">Saccardo (1878)</xref>, based on its linear asci and filiform ascospores. <xref ref-type="bibr" rid="B21">Index Fungorum (2019)</xref> lists its basionym as <italic><tp:taxon-name><tp:taxon-name-part taxon-name-part-type="genus" reg="Hypocrea">Hypocrea</tp:taxon-name-part> <tp:taxon-name-part taxon-name-part-type="species" reg="bambusae">bambusae</tp:taxon-name-part></tp:taxon-name></italic> Berk. &amp; Broome, which was collected on the inflorescences of bamboo in Sir Lanka and had linear asci and filiform ascospores (<xref ref-type="bibr" rid="B4">Berkeley and Broome 1875</xref>). <xref ref-type="bibr" rid="B32">Liu (1978)</xref> recorded a well-known Chinese medicinal ascomycete, producing 0.7–1.5 mm diam., hemispheric and reddish stromata with multi-locules, cylindrical asci and filiform ascospores which are spirally arranged and more than 250 μm long on bamboo culms. <xref ref-type="bibr" rid="B32">Liu (1978)</xref> identified this fungus as <italic><tp:taxon-name><tp:taxon-name-part taxon-name-part-type="genus" reg="Hypocrella">H.</tp:taxon-name-part> <tp:taxon-name-part taxon-name-part-type="species" reg="bambusae">bambusae</tp:taxon-name-part></tp:taxon-name></italic>, probably based on its cylindrical asci and filiform ascospores. In addition, species of <italic><tp:taxon-name><tp:taxon-name-part taxon-name-part-type="genus" reg="Hypocrella">Hypocrella</tp:taxon-name-part></tp:taxon-name></italic> usually produce perithecial ascomata (<xref ref-type="bibr" rid="B48">Saccardo 1878</xref>). To our knowledge, no fungal records or herbal medicine like that described in <xref ref-type="bibr" rid="B32">Liu (1978)</xref> occur in Sir Lanka. Moreover, based on the examination of type material of <italic><tp:taxon-name><tp:taxon-name-part taxon-name-part-type="genus" reg="Hypocrea">Hypocrea</tp:taxon-name-part> <tp:taxon-name-part taxon-name-part-type="species" reg="bambusae">bambusae</tp:taxon-name-part></tp:taxon-name></italic>, it has smaller (0.1 cm vs. 0.7–1.5 mm in diam.) and black stromata, unitunicate asci and ascospores are in a single fascicle but not significantly helically coiled (Fig. <xref ref-type="fig" rid="F7">7</xref>). Hence, we conclude that <xref ref-type="bibr" rid="B32">Liu (1978)</xref> made a wrong identification.</p><p>New collections of “Zhuhongjun” were collected and sequenced. The phylogenetic analyses showed it belongs to <tp:taxon-name><tp:taxon-name-part taxon-name-part-type="family">Shiraiaceae</tp:taxon-name-part></tp:taxon-name> and is separate from <italic><tp:taxon-name><tp:taxon-name-part taxon-name-part-type="genus" reg="Shiraia">Shiraia</tp:taxon-name-part></tp:taxon-name></italic> with high bootstrap support (100/1.00 MLBS/BSPP) (Fig. <xref ref-type="fig" rid="F2">2</xref>). <italic><tp:taxon-name><tp:taxon-name-part taxon-name-part-type="genus" reg="Grandigallia">Grandigallia</tp:taxon-name-part></tp:taxon-name></italic> has not been included in the phylogenetic tree as it is lacking gene sequences in the GenBank (retrieved date: 13 May 2019). However, <italic><tp:taxon-name><tp:taxon-name-part taxon-name-part-type="genus" reg="Grandigallia">Grandigallia</tp:taxon-name-part></tp:taxon-name></italic> can be morphologically distinguished from the new taxon in having black ascostromata and muriform ascospores (Barr 1987; <xref ref-type="bibr" rid="B2">Ariyawansa et al. 2013</xref>). Thus, this fungus is introduced as <italic><tp:taxon-name><tp:taxon-name-part taxon-name-part-type="genus" reg="Rubroshiraia">R.</tp:taxon-name-part> <tp:taxon-name-part taxon-name-part-type="species" reg="bambusae">bambusae</tp:taxon-name-part></tp:taxon-name></italic> gen. et sp. nov in this study.</p><p><italic><tp:taxon-name><tp:taxon-name-part taxon-name-part-type="genus" reg="Rubroshiraia">Rubroshiraia</tp:taxon-name-part> <tp:taxon-name-part taxon-name-part-type="species" reg="bambusae">bambusae</tp:taxon-name-part></tp:taxon-name></italic> is often confused with <italic><tp:taxon-name><tp:taxon-name-part taxon-name-part-type="genus" reg="Shiraia">S.</tp:taxon-name-part> <tp:taxon-name-part taxon-name-part-type="species" reg="bambusicola">bambusicola</tp:taxon-name-part></tp:taxon-name></italic> by Chinese traditional folk residents, probably because of the similarity of their ascostromata, parasitism on bamboo host and similar efficacy of medical treatment. However, it differs from <italic><tp:taxon-name><tp:taxon-name-part taxon-name-part-type="genus" reg="Shiraia">S.</tp:taxon-name-part> <tp:taxon-name-part taxon-name-part-type="species" reg="bambusicola">bambusicola</tp:taxon-name-part></tp:taxon-name></italic> by its smaller sized ascostromata (0.7–1.2 cm long × 0.7–1 cm wide vs. 1–6 cm long × 1–4 cm wide) and distinct ascospores (filiform ascospores vs. fusiform and muriform ones). Both of the above species can produce the metabolites hypocrellin A and B, whereas <italic><tp:taxon-name><tp:taxon-name-part taxon-name-part-type="genus" reg="Rubroshiraia">R.</tp:taxon-name-part> <tp:taxon-name-part taxon-name-part-type="species" reg="bambusae">bambusae</tp:taxon-name-part></tp:taxon-name></italic> contains almost double the content compared to <italic><tp:taxon-name><tp:taxon-name-part taxon-name-part-type="genus" reg="Shiraia">S.</tp:taxon-name-part> <tp:taxon-name-part taxon-name-part-type="species" reg="bambusicola">bambusicola</tp:taxon-name-part></tp:taxon-name></italic> (Fig. <xref ref-type="fig" rid="F4">4</xref>).</p><fig id="F7" position="float" orientation="portrait"><object-id xmlns:xlink="http://www.w3.org/1999/xlink" content-type="doi" xlink:type="simple">10.3897/mycokeys.58.36723.figure7</object-id><object-id xmlns:xlink="http://www.w3.org/1999/xlink" content-type="arpha" xlink:type="simple">92D7EF18D22B5ADDA846BDE9DA91E6BE</object-id><label>Figure 7.</label><caption><p><italic><tp:taxon-name><tp:taxon-name-part taxon-name-part-type="genus" reg="Rubroshiraia">Rubroshiraia</tp:taxon-name-part> <tp:taxon-name-part taxon-name-part-type="species" reg="bambusae">bambusae</tp:taxon-name-part></tp:taxon-name></italic> (HKAS102255, holotype) <bold>A</bold> fruiting bodies <bold>B, C</bold> surface of ascostromata showing the openings of ostiole <bold>D</bold> vertical section of ascostromata <bold>E, F</bold> vertical section of locule <bold>G</bold> peridium of locule <bold>H</bold> asci and pseudoparaphyses <bold>I</bold> asci and asci ocular chamber <bold>J</bold> ascospores <bold>K, L</bold> immature asci. Scale bars: 1 cm (<bold>A</bold>), 25 mm (<bold>B</bold>), 2 mm (<bold>C, D</bold>), 500 μm (<bold>E, F</bold>), 200 μm (<bold>G</bold>), 50 μm (<bold>H–L</bold>).</p></caption><graphic xmlns:xlink="http://www.w3.org/1999/xlink" xlink:href="mycokeys-58-001-g007.jpg" position="float" orientation="portrait" xlink:type="simple" id="oo_329248.jpg"><uri content-type="original_file" xlink:type="simple">https://binary.pensoft.net/fig/329248</uri></graphic></fig></tp:treatment-sec><tp:treatment-sec><!--Section generated to contain objects referenced in tp:taxon-treatment.--><fig id="F2" position="float" orientation="portrait"><object-id xmlns:xlink="http://www.w3.org/1999/xlink" content-type="doi" xlink:type="simple">10.3897/mycokeys.58.36723.figure2</object-id><object-id xmlns:xlink="http://www.w3.org/1999/xlink" content-type="arpha" xlink:type="simple">50940042CD885FC7BABD67068AF43854</object-id><label>Figure 2.</label><caption><p>Maximum likelihood phylogenetic tree generated from RAxML (GTR+G model), based on combined <abbrev xmlns:xlink="http://www.w3.org/1999/xlink" xlink:title="large subunit rDNA" id="ABBRID0EGUAG" xlink:type="simple">LSU</abbrev>, <abbrev xmlns:xlink="http://www.w3.org/1999/xlink" xlink:title="small subunit rDNA" id="ABBRID0EKUAG" xlink:type="simple">SSU</abbrev>, TEF1 and RPB2 sequences data. <abbrev xmlns:xlink="http://www.w3.org/1999/xlink" xlink:title="Maximum-likelihood" id="ABBRID0EOUAG" xlink:type="simple">ML</abbrev> values (<abbrev xmlns:xlink="http://www.w3.org/1999/xlink" xlink:title="Maximum-likelihood bootstrap values" id="ABBRID0ESUAG" xlink:type="simple">MLBP</abbrev>) (&gt; 50%), resulting from 1000 bootstrap replicates and Bayesian posterior probabilities (<abbrev xmlns:xlink="http://www.w3.org/1999/xlink" xlink:title="Bayesian posterior probabilities" id="ABBRID0EWUAG" xlink:type="simple">BYPP</abbrev>) greater than 0.90, are given at the nodes. The original isolate numbers’ codes are noted after the species names. The tree is rooted to <italic><tp:taxon-name><tp:taxon-name-part taxon-name-part-type="genus" reg="Dothidea">Dothidea</tp:taxon-name-part> <tp:taxon-name-part taxon-name-part-type="species" reg="insculpta">insculpta</tp:taxon-name-part></tp:taxon-name></italic> (CBS 189.58). Ex-type or ex-epitype strains are in bold. Newly generated strains are in <italic>red</italic> and the new genus is in yellow background.</p></caption><graphic xmlns:xlink="http://www.w3.org/1999/xlink" xlink:href="mycokeys-58-001-g002.jpg" position="float" orientation="portrait" xlink:type="simple" id="oo_329243.jpg"><uri content-type="original_file" xlink:type="simple">https://binary.pensoft.net/fig/329243</uri></graphic></fig><fig id="F4" position="float" orientation="portrait"><object-id xmlns:xlink="http://www.w3.org/1999/xlink" content-type="doi" xlink:type="simple">10.3897/mycokeys.58.36723.figure4</object-id><object-id xmlns:xlink="http://www.w3.org/1999/xlink" content-type="arpha" xlink:type="simple">6290C9B1B4845B0E9873159FE9EF8BFF</object-id><label>Figure 4.</label><caption><p>Hypocrellin A and hypocrellin B HPLC-UV profiles (265 nm) of standards and stromatal HPLC-UV profiles (265 nm) of specimens of <italic><tp:taxon-name><tp:taxon-name-part taxon-name-part-type="genus" reg="Shiraia">Shiraia</tp:taxon-name-part> <tp:taxon-name-part taxon-name-part-type="species" reg="bambusicola">bambusicola</tp:taxon-name-part></tp:taxon-name></italic> (<abbrev xmlns:xlink="http://www.w3.org/1999/xlink" content-type="institution" xlink:title="herbarium of Kunming Institute of Botany, Chinese Academy of Sciences" xlink:type="simple">HKAS</abbrev> 102253) (II) and <italic><tp:taxon-name><tp:taxon-name-part taxon-name-part-type="genus" reg="Rubroshiraia">Rubroshiraia</tp:taxon-name-part> <tp:taxon-name-part taxon-name-part-type="species" reg="bambusae">bambusae</tp:taxon-name-part></tp:taxon-name></italic> (<abbrev xmlns:xlink="http://www.w3.org/1999/xlink" content-type="institution" xlink:title="herbarium of Kunming Institute of Botany, Chinese Academy of Sciences" xlink:type="simple">HKAS</abbrev> 102255) (III) and DAD spectra of major metabolites.</p></caption><graphic xmlns:xlink="http://www.w3.org/1999/xlink" xlink:href="mycokeys-58-001-g004.jpg" position="float" orientation="portrait" xlink:type="simple" id="oo_329245.jpg"><uri content-type="original_file" xlink:type="simple">https://binary.pensoft.net/fig/329245</uri></graphic></fig></tp:treatment-sec><ref-list><ref id="B32"><mixed-citation xmlns:xlink="http://www.w3.org/1999/xlink" xlink:type="simple"><person-group><name name-style="western"><surname>Liu</surname><given-names>B</given-names></name></person-group> (<year>1978</year>) Chinese medicinal fungi (2<sup>nd</sup> edn). Shanxi people’s publishing house, Taiyuan. [In Chinese]</mixed-citation></ref><ref id="B48"><mixed-citation xmlns:xlink="http://www.w3.org/1999/xlink" xlink:type="simple"><person-group><name name-style="western"><surname>Saccardo</surname><given-names>PA</given-names></name></person-group> (<year>1878</year>) <article-title>Enumeratio pyrenomycetum Hpocreaceorum hucusque cognitorum systemate carpologico dispositorum.</article-title><source>Michelia</source><volume>1</volume>: <fpage>277</fpage>–<lpage>325</lpage>.</mixed-citation></ref><ref id="B21"><mixed-citation xmlns:xlink="http://www.w3.org/1999/xlink" xlink:type="simple"><institution xlink:type="simple">Index Fungorum</institution> (<year>2019</year>) Index Fungorum. <ext-link xlink:type="simple" ext-link-type="uri" xlink:href="http://www.indexfungorum.org/names/Names.asp">http://www.indexfungorum.org/names/Names.asp</ext-link></mixed-citation></ref><ref id="B4"><mixed-citation xmlns:xlink="http://www.w3.org/1999/xlink" xlink:type="simple"><person-group><name name-style="western"><surname>Berkeley</surname><given-names>MJ</given-names></name><name name-style="western"><surname>Broome</surname><given-names>CE</given-names></name></person-group> (<year>1875</year>) <article-title>Enumeration of the fungi of Ceylon. Part II.</article-title><source>Botanical Journal of the Linnean Society</source><volume>14</volume>: <fpage>29</fpage>–<lpage>141</lpage>. <ext-link xlink:type="simple" ext-link-type="doi" xlink:href="10.1111/j.1095-8339.1873.tb00301.x">https://doi.org/10.1111/j.1095-8339.1873.tb00301.x</ext-link></mixed-citation></ref><ref id="B2"><mixed-citation xmlns:xlink="http://www.w3.org/1999/xlink" xlink:type="simple"><person-group><name name-style="western"><surname>Ariyawansa</surname><given-names>HA</given-names></name><name name-style="western"><surname>Kang</surname><given-names>JC</given-names></name><name name-style="western"><surname>Alias</surname><given-names>SA</given-names></name><name name-style="western"><surname>Chukeatirote</surname><given-names>E</given-names></name><name name-style="western"><surname>Hyde</surname><given-names>KD</given-names></name></person-group> (<year>2013</year>) <article-title>Towards a natural classification of <tp:taxon-name><tp:taxon-name-part taxon-name-part-type="class">Dothideomycetes</tp:taxon-name-part></tp:taxon-name>: The genera <italic><tp:taxon-name><tp:taxon-name-part taxon-name-part-type="genus">Dermatodothella</tp:taxon-name-part></tp:taxon-name></italic>, <italic><tp:taxon-name><tp:taxon-name-part taxon-name-part-type="genus">Dothideopsella</tp:taxon-name-part></tp:taxon-name></italic>, <italic><tp:taxon-name><tp:taxon-name-part taxon-name-part-type="genus">Grandigallia</tp:taxon-name-part></tp:taxon-name></italic>, <italic><tp:taxon-name><tp:taxon-name-part taxon-name-part-type="genus">Hysteropeltella</tp:taxon-name-part></tp:taxon-name></italic> and <italic><tp:taxon-name><tp:taxon-name-part taxon-name-part-type="genus">Gloeodiscus</tp:taxon-name-part></tp:taxon-name></italic> (<tp:taxon-name><tp:taxon-name-part taxon-name-part-type="class">Dothideomycetes</tp:taxon-name-part></tp:taxon-name><italic>incertae sedis</italic>).</article-title><source>Phytotaxa</source><volume>147</volume>: <fpage>35</fpage>–<lpage>47</lpage>. <ext-link xlink:type="simple" ext-link-type="doi" xlink:href="10.11646/phytotaxa.147.2.1">https://doi.org/10.11646/phytotaxa.147.2.1</ext-link></mixed-citation></ref></ref-list></tp:taxon-treatment>
