# Supplementary material for: Rubroshiraia gen. nov., a second hypocrellin-producing genus in Shiraiaceae (Pleosporales)
Source: MycoKeys. 2019 Aug 28;58:1–26. doi: 10.3897/mycokeys.58.36723 (PMC6726671; doi:10.3897/mycokeys.58.36723)
Supplement: XML Treatment for Rubroshiraia bambusae [file mycokeys.58.36723-treatment5.xml]

<!DOCTYPE tp:taxon-treatment
  PUBLIC "-//TaxonX//DTD Taxonomic Treatment Publishing DTD v0 20100105//EN" "tax-treatment-NSO.dtd">
<tp:taxon-treatment xmlns:tp="http://www.plazi.org/taxpub"><tp:treatment-meta><kwd-group><label>Taxon classification</label><kwd><named-content xmlns:xlink="http://www.w3.org/1999/xlink" content-type="kingdom">Fungi</named-content></kwd><kwd><named-content xmlns:xlink="http://www.w3.org/1999/xlink" content-type="order">Pleosporales</named-content></kwd><kwd><named-content xmlns:xlink="http://www.w3.org/1999/xlink" content-type="family">Shiraiaceae</named-content></kwd></kwd-group><mixed-citation publication-type="journal"><person-group><name><surname>Dai</surname><given-names>Dong-Qin</given-names></name><name><surname>Wijayawardene</surname><given-names>Nalin N.</given-names></name><name><surname>Tang</surname><given-names>Li-Zhou</given-names></name><name><surname>Liu</surname><given-names>Chao</given-names></name><name><surname>Han</surname><given-names>Li-Hong</given-names></name><name><surname>Chu</surname><given-names>Hong-Long</given-names></name><name><surname>Wang</surname><given-names>Hai-Bo</given-names></name><name><surname>Liao</surname><given-names>Chun-Fang</given-names></name><name><surname>Yang</surname><given-names>Er-Fu</given-names></name><name><surname>Xu</surname><given-names>Rui-Fang</given-names></name><name><surname>Li</surname><given-names>Yun-Min</given-names></name><name><surname>Hyde</surname><given-names>Kevin D.</given-names></name><name><surname>Bhat</surname><given-names>D. Jayarama</given-names></name><name><surname>Cannon</surname><given-names>Paul F.</given-names></name></person-group><article-title><italic><tp:taxon-name><tp:taxon-name-part taxon-name-part-type="genus" reg="Rubroshiraia">Rubroshiraia</tp:taxon-name-part></tp:taxon-name></italic> gen. nov., a second hypocrellin-producing genus in <tp:taxon-name><tp:taxon-name-part taxon-name-part-type="family">Shiraiaceae</tp:taxon-name-part></tp:taxon-name> (<tp:taxon-name><tp:taxon-name-part taxon-name-part-type="order">Pleosporales</tp:taxon-name-part></tp:taxon-name>)</article-title><source>MycoKeys</source><day>28</day><month>8</month><year>2019</year><volume>58</volume><fpage>1</fpage><lpage>26</lpage><pub-id pub-id-type="doi">10.3897/mycokeys.58.36723</pub-id></mixed-citation></tp:treatment-meta><tp:nomenclature><tp:taxon-name><object-id xmlns:xlink="http://www.w3.org/1999/xlink" content-type="arpha" xlink:type="simple">B8CC7A3EDFC3517F8169748C3DCE32BA</object-id>
            <tp:taxon-name-part taxon-name-part-type="genus" reg="Rubroshiraia">Rubroshiraia</tp:taxon-name-part>
            <tp:taxon-name-part taxon-name-part-type="species" reg="bambusae">bambusae</tp:taxon-name-part>
          </tp:taxon-name><tp:taxon-authority>D.Q. Dai &amp; K.D. Hyde</tp:taxon-authority><tp:taxon-status xmlns:xlink="http://www.w3.org/1999/xlink" xlink:type="simple">sp. nov.</tp:taxon-status><xref ref-type="fig" rid="F7">Fig. 7</xref></tp:nomenclature><tp:treatment-sec sec-type="etymology" id="SECID0EK5BG"><title>Etymology.</title><p>Refers the bamboo host.</p></tp:treatment-sec><tp:treatment-sec sec-type="Holotype" id="SECID0EP5BG"><title>Holotype.</title><p>HKAS102255.</p></tp:treatment-sec><tp:treatment-sec sec-type="description" id="SECID0EU5BG"><title>Description.</title><p><bold>Parasitic</bold> on living branches of bamboo. <bold>Sexual morph</bold>: <bold><italic>Ascostromata</italic></bold> 0.7–1.5 cm long × 0.7–1.3 cm wide, solitary, superficial, globose to subglobose, fleshy, reddish, with locules lining the periphery, with dark ostiolate points appearing on the surface. <bold><italic>Ascostromatic tissue</italic></bold> thick, pinkish, composed of wider woven hyphae of textura intricata. <bold><italic>Locules</italic></bold> in vertical section 800–1800 µm high × 1000–2000 µm diam. (<italic>x̄</italic> = 1289.4 ×1368.8 µm, n = 20), globose to subglobose, immersed in the periphery layer of ascostromata, with 250–500 µm wide × 450–550 µm high ostioles. <bold><italic>Peridium</italic></bold> 20–35 µm thick, composed of several layers of hyaline to dark brown, small cells of textura angularis to textura intricata. <bold><italic>Hamathecium</italic></bold> of interthecial, hyaline septate, branched pseudoparaphyses, 1–3 µm wide. <bold><italic>Asci</italic></bold> 660–800 × 45–55 µm (<italic>x̄</italic> = 751.6 × 49.5 µm, n = 20), 8-spored, thick-walled, bitunicate, fissitunicate, cylindrical, short-pedicellate, with an ocular chamber. <bold><italic>Ascospores</italic></bold> 600–750 × 5.5–11 µm (<italic>x̄</italic> = 728.8 × 9.1 µm, n = 20), spirally arranged in asci, filiform, hyaline, with 15–18 transverse septa, smooth-walled. <bold>Asexual morph</bold>: Undetermined.</p></tp:treatment-sec><tp:treatment-sec sec-type="material" id="SECID0E26BG"><title>Material examined.</title><p>CHINA, Yunnan, Dali, on living branches of <italic><tp:taxon-name><tp:taxon-name-part taxon-name-part-type="genus" reg="Fargesia">Fargesia</tp:taxon-name-part> <tp:taxon-name-part taxon-name-part-type="species" reg="spathacea">spathacea</tp:taxon-name-part></tp:taxon-name></italic> Franch, 13 May 2017, Dong-Qin Dai, DDQ00411 (HKAS102255, <bold>holotype</bold>), <italic>Ibid</italic>. (<abbrev xmlns:xlink="http://www.w3.org/1999/xlink" content-type="institution" xlink:title="Herbarium Mycologicum, Academiae Sinicae" id="ABBRID0ERAAI" xlink:type="simple">HMAS</abbrev> 290447, <bold>isotype</bold>), <italic>Ibid</italic>. DDQ00412 (HKAS102256), <italic>Ibid</italic>. DDQ00416 (HKAS102260), <italic>Ibid</italic>. 20 June 2017, Dong-Qin Dai, DDQ00425 (HKAS102268), <italic>Ibid</italic>. DDQ00426 (HKAS102269), <italic>Ibid</italic>. DDQ00427 (HKAS102270), <italic>Ibid</italic>. DDQ00428 (HKAS102271), <italic>Ibid</italic>. DDQ00429 (HKAS102272), <italic>Ibid</italic>. DDQ00430 (HKAS102273), <italic>Ibid</italic>. DDQ00431 (HKAS102274).</p></tp:treatment-sec><tp:treatment-sec><!--Section generated to contain objects referenced in tp:taxon-treatment.--><fig id="F7" position="float" orientation="portrait"><object-id xmlns:xlink="http://www.w3.org/1999/xlink" content-type="doi" xlink:type="simple">10.3897/mycokeys.58.36723.figure7</object-id><object-id xmlns:xlink="http://www.w3.org/1999/xlink" content-type="arpha" xlink:type="simple">92D7EF18D22B5ADDA846BDE9DA91E6BE</object-id><label>Figure 7.</label><caption><p><italic><tp:taxon-name><tp:taxon-name-part taxon-name-part-type="genus" reg="Rubroshiraia">Rubroshiraia</tp:taxon-name-part> <tp:taxon-name-part taxon-name-part-type="species" reg="bambusae">bambusae</tp:taxon-name-part></tp:taxon-name></italic> (HKAS102255, holotype) <bold>A</bold> fruiting bodies <bold>B, C</bold> surface of ascostromata showing the openings of ostiole <bold>D</bold> vertical section of ascostromata <bold>E, F</bold> vertical section of locule <bold>G</bold> peridium of locule <bold>H</bold> asci and pseudoparaphyses <bold>I</bold> asci and asci ocular chamber <bold>J</bold> ascospores <bold>K, L</bold> immature asci. Scale bars: 1 cm (<bold>A</bold>), 25 mm (<bold>B</bold>), 2 mm (<bold>C, D</bold>), 500 μm (<bold>E, F</bold>), 200 μm (<bold>G</bold>), 50 μm (<bold>H–L</bold>).</p></caption><graphic xmlns:xlink="http://www.w3.org/1999/xlink" xlink:href="mycokeys-58-001-g007.jpg" position="float" orientation="portrait" xlink:type="simple" id="oo_329248.jpg"><uri content-type="original_file" xlink:type="simple">https://binary.pensoft.net/fig/329248</uri></graphic></fig></tp:treatment-sec></tp:taxon-treatment>
