# Supplementary material for: Rubroshiraia gen. nov., a second hypocrellin-producing genus in Shiraiaceae (Pleosporales)
Source: MycoKeys. 2019 Aug 28;58:1–26. doi: 10.3897/mycokeys.58.36723 (PMC6726671; doi:10.3897/mycokeys.58.36723)
Supplement: XML Treatment for Hypocrella bambusae [file mycokeys.58.36723-treatment6.xml]

<!DOCTYPE tp:taxon-treatment
  PUBLIC "-//TaxonX//DTD Taxonomic Treatment Publishing DTD v0 20100105//EN" "tax-treatment-NSO.dtd">
<tp:taxon-treatment xmlns:tp="http://www.plazi.org/taxpub"><tp:treatment-meta><kwd-group><label>Taxon classification</label><kwd><named-content xmlns:xlink="http://www.w3.org/1999/xlink" content-type="kingdom">Fungi</named-content></kwd><kwd><named-content xmlns:xlink="http://www.w3.org/1999/xlink" content-type="order">Pleosporales</named-content></kwd><kwd><named-content xmlns:xlink="http://www.w3.org/1999/xlink" content-type="family">Shiraiaceae</named-content></kwd></kwd-group><mixed-citation publication-type="journal"><person-group><name><surname>Dai</surname><given-names>Dong-Qin</given-names></name><name><surname>Wijayawardene</surname><given-names>Nalin N.</given-names></name><name><surname>Tang</surname><given-names>Li-Zhou</given-names></name><name><surname>Liu</surname><given-names>Chao</given-names></name><name><surname>Han</surname><given-names>Li-Hong</given-names></name><name><surname>Chu</surname><given-names>Hong-Long</given-names></name><name><surname>Wang</surname><given-names>Hai-Bo</given-names></name><name><surname>Liao</surname><given-names>Chun-Fang</given-names></name><name><surname>Yang</surname><given-names>Er-Fu</given-names></name><name><surname>Xu</surname><given-names>Rui-Fang</given-names></name><name><surname>Li</surname><given-names>Yun-Min</given-names></name><name><surname>Hyde</surname><given-names>Kevin D.</given-names></name><name><surname>Bhat</surname><given-names>D. Jayarama</given-names></name><name><surname>Cannon</surname><given-names>Paul F.</given-names></name></person-group><article-title><italic><tp:taxon-name><tp:taxon-name-part taxon-name-part-type="genus" reg="Rubroshiraia">Rubroshiraia</tp:taxon-name-part></tp:taxon-name></italic> gen. nov., a second hypocrellin-producing genus in <tp:taxon-name><tp:taxon-name-part taxon-name-part-type="family">Shiraiaceae</tp:taxon-name-part></tp:taxon-name> (<tp:taxon-name><tp:taxon-name-part taxon-name-part-type="order">Pleosporales</tp:taxon-name-part></tp:taxon-name>)</article-title><source>MycoKeys</source><day>28</day><month>8</month><year>2019</year><volume>58</volume><fpage>1</fpage><lpage>26</lpage><pub-id pub-id-type="doi">10.3897/mycokeys.58.36723</pub-id></mixed-citation></tp:treatment-meta><tp:nomenclature><tp:taxon-name><object-id xmlns:xlink="http://www.w3.org/1999/xlink" content-type="arpha" xlink:type="simple">C63A90F9A247512CBE1F4AC911BD2CD0</object-id>
            <tp:taxon-name-part taxon-name-part-type="genus" reg="Hypocrella">Hypocrella</tp:taxon-name-part>
            <tp:taxon-name-part taxon-name-part-type="species" reg="bambusae">bambusae</tp:taxon-name-part>
          </tp:taxon-name><tp:taxon-authority>(Berk. &amp; Broome) Sacc. 1878</tp:taxon-authority><xref ref-type="fig" rid="F8">Fig. 8</xref></tp:nomenclature><tp:treatment-sec sec-type="Basionym" id="SECID0EXGAI"><title>Basionym.</title><p><italic><tp:taxon-name><tp:taxon-name-part taxon-name-part-type="genus" reg="Hypocrea">Hypocrea</tp:taxon-name-part> <tp:taxon-name-part taxon-name-part-type="species" reg="bambusae">bambusae</tp:taxon-name-part></tp:taxon-name></italic> Berk. &amp; Broome, 1873</p></tp:treatment-sec><tp:treatment-sec sec-type="description" id="SECID0EIHAI"><title>Description.</title><p><bold>Parasitic</bold> on living inflorescence of bamboo. <bold>Sexual morph</bold>: <bold><italic>Stromata</italic></bold> around 0.14 cm diam., 0.06 cm high, solitary, superficial, subglobose, fleshy to coriaceous, black, with around 20 perithecia lining the periphery, with ostioles slightly raised above stroma surface. <bold><italic>Stromatic tissue</italic></bold> thick, brown to dark brown. <bold><italic>Perithecia</italic></bold> in vertical section around 100 µm diam., 200 µm high, pyriform, immersed in the periphery layer of stromata. <bold><italic>Asci</italic></bold> more than 220 µm long, 5–6 µm diam., 8-spored, unitunicate, cylindrical, with a glassy refractive cap around 3 µm from apex to base. <bold><italic>Ascospores</italic></bold> around 180 µm long, 1–1.5 µm diam., in a single fascicle but not significantly helically coiled, filiform, hyaline, with 9–10 transverse septa, with rounded ends, smooth-walled. <bold>Asexual morph</bold>: Undetermined.</p><fig id="F8" position="float" orientation="portrait"><object-id xmlns:xlink="http://www.w3.org/1999/xlink" content-type="doi" xlink:type="simple">10.3897/mycokeys.58.36723.figure8</object-id><object-id xmlns:xlink="http://www.w3.org/1999/xlink" content-type="arpha" xlink:type="simple">5D65EF25A47E52548D8776CF5D0A5E38</object-id><label>Figure 8.</label><caption><p><italic><tp:taxon-name><tp:taxon-name-part taxon-name-part-type="genus" reg="Hypocrella">Hypocrella</tp:taxon-name-part> <tp:taxon-name-part taxon-name-part-type="species" reg="bambusae">bambusae</tp:taxon-name-part></tp:taxon-name></italic> (K(M)52469, isotype, images are accredited to the Royal Botanic Gardens, Kew) <bold>A, C</bold> fruiting bodies on inflorescence of bamboo <bold>B</bold> vertical section of stromata showing the perithecia locating <bold>D</bold> herbarium envelope <bold>E</bold> filiform ascospores <bold>F</bold> asci with caps (Staining by cotton blue). Scale bars: 5 mm (<bold>A</bold>), 200 μm (<bold>B</bold>), 2 mm (<bold>C</bold>), 20 μm (<bold>E, F</bold>).</p></caption><graphic xmlns:xlink="http://www.w3.org/1999/xlink" xlink:href="mycokeys-58-001-g008.jpg" position="float" orientation="portrait" xlink:type="simple" id="oo_329249.jpg"><uri content-type="original_file" xlink:type="simple">https://binary.pensoft.net/fig/329249</uri></graphic></fig></tp:treatment-sec><tp:treatment-sec sec-type="material" id="SECID0ENJAI"><title>Material examined.</title><p>SRI LANKA, on inflorescence of bamboo, January 1855, G.H.K. Thwaites s.n. (ex herb. M.J. Berkeley), K(M)52469, <bold>isotype</bold>.</p></tp:treatment-sec><tp:treatment-sec sec-type="notes" id="SECID0EVJAI"><title>Notes.</title><p>This taxon has typical morphology of the <italic><tp:taxon-name><tp:taxon-name-part taxon-name-part-type="genus" reg="Clavicipitaceae">Clavicipitaceae</tp:taxon-name-part></tp:taxon-name></italic>, which is pyriform perithecia with a gradually tapering upper part and cylindrical asci with a glassy refractive cap. New collections are required and need to be sequenced to clarify its placement.</p></tp:treatment-sec></tp:taxon-treatment>
